# Supplementary material for: Phylogenetic diversity of Rhizobium species recovered from nodules of common beans (Phaseolus vulgaris L.) in fields in Uganda: R. phaseoli, R. etli, and R. hidalgonense
Source: FEMS Microbiol Ecol. 2024 Sep 12;100(11):fiae120. doi: 10.1093/femsec/fiae120 (PMC11556343; doi:10.1093/femsec/fiae120)
Supplement: fiae120_Supplemental_Files [file fiae120_supplemental_files.zip]

Archive with 2 entries (2 files):
- Supplemntary_data_figures_revised.docx
- supplemntary_data_tables_revised.doc
